# Supplementary material for: A Filtering Method for Identification of Significant Target mRNAs of Coexpressed and Differentially Expressed MicroRNA Clusters
Source: J Healthc Eng. 2018 Sep 12;2018:4932904. doi: 10.1155/2018/4932904 (PMC6157198; doi:10.1155/2018/4932904)
Supplement: Supplementary 2 — Additional File 2: the resulting lists of 377 GO terms. [file 4932904.f2.csv]

term_ID	description	frequency
GO:2001242	regulation of intrinsic apoptotic signaling pathway	0.04%
GO:0051204	protein insertion into mitochondrial membrane	0.04%
GO:1900739	regulation of protein insertion into mitochondrial membrane involved in apoptotic signaling pathway	0.03%
GO:1900740	positive regulation of protein insertion into mitochondrial membrane involved in apoptotic signaling pathway	0.03%
GO:0051205	protein insertion into membrane	0.06%
GO:2001244	positive regulation of intrinsic apoptotic signaling pathway	0.03%
GO:0097345	mitochondrial outer membrane permeabilization	0.04%
GO:0001844	protein insertion into mitochondrial membrane involved in apoptotic signaling pathway	0.04%
GO:0046902	regulation of mitochondrial membrane permeability	0.10%
GO:0008625	extrinsic apoptotic signaling pathway via death domain receptors	0.03%
GO:0035794	positive regulation of mitochondrial membrane permeability	0.05%
GO:1901028	regulation of mitochondrial outer membrane permeabilization	0.04%
GO:0072655	establishment of protein localization to mitochondrion	0.16%
GO:0090200	positive regulation of release of cytochrome c from mitochondria	0.04%
GO:0010822	positive regulation of mitochondrion organization	0.07%
GO:0006477	protein sulfation	0.02%
GO:0051923	sulfation	0.03%
GO:0042762	regulation of sulfur metabolic process	0.01%
GO:0032354	response to follicle-stimulating hormone stimulus	0.05%
GO:0097306	cellular response to alcohol	0.15%
GO:0032355	response to estradiol stimulus	0.25%
GO:0034698	response to gonadotropin stimulus	0.08%
GO:0035995	detection of muscle stretch	0.01%
GO:0061419	positive regulation of transcription from RNA polymerase II promoter in response to hypoxia	0.01%
GO:0035994	response to muscle stretch	0.01%
GO:0007221	positive regulation of transcription of Notch receptor target	0.01%
GO:0009612	response to mechanical stimulus	0.37%
GO:0009411	response to UV	0.28%
GO:0000042	protein targeting to Golgi	0.05%
GO:0000301	retrograde transport, vesicle recycling within Golgi	0.05%
GO:0072600	establishment of protein localization to Golgi	0.05%
GO:0034067	protein localization to Golgi apparatus	0.07%
GO:0090204	protein localization to nuclear pore	0.00%
GO:0070585	protein localization to mitochondrion	0.16%
GO:0060742	epithelial cell differentiation involved in prostate gland development	0.04%
GO:0060011	Sertoli cell proliferation	0.02%
GO:0060442	branching involved in prostate gland morphogenesis	0.07%
GO:0061028	establishment of endothelial barrier	0.02%
GO:0060512	prostate gland morphogenesis	0.13%
GO:0060523	prostate epithelial cord elongation	0.02%
GO:0060528	secretory columnal luminar epithelial cell differentiation involved in prostate glandular acinus development	0.01%
GO:0060525	prostate glandular acinus development	0.05%
GO:0022612	gland morphogenesis	0.46%
GO:0001840	neural plate development	0.04%
GO:0060066	oviduct development	0.01%
GO:0045446	endothelial cell differentiation	0.18%
GO:0022009	central nervous system vasculogenesis	0.01%
GO:0030850	prostate gland development	0.21%
GO:0014045	establishment of endothelial blood-brain barrier	0.01%
GO:0001885	endothelial cell development	0.11%
GO:0072054	renal outer medulla development	0.01%
GO:0072053	renal inner medulla development	0.01%
GO:0046661	male sex differentiation	0.37%
GO:0072144	glomerular mesangial cell development	0.01%
GO:0060769	positive regulation of epithelial cell proliferation involved in prostate gland development	0.01%
GO:0060767	epithelial cell proliferation involved in prostate gland development	0.05%
GO:0060768	regulation of epithelial cell proliferation involved in prostate gland development	0.05%
GO:0060743	epithelial cell maturation involved in prostate gland development	0.01%
GO:0060750	epithelial cell proliferation involved in mammary gland duct elongation	0.02%
GO:0060740	prostate gland epithelium morphogenesis	0.13%
GO:0060737	prostate gland morphogenetic growth	0.03%
GO:0060843	venous endothelial cell differentiation	0.00%
GO:0002064	epithelial cell development	0.28%
GO:0085029	extracellular matrix assembly	0.03%
GO:1901201	regulation of extracellular matrix assembly	0.00%
GO:0048251	elastic fiber assembly	0.02%
GO:0040009	regulation of growth rate	0.01%
GO:0032466	negative regulation of cytokinesis	0.00%
GO:0048145	regulation of fibroblast proliferation	0.20%
GO:0032875	regulation of DNA endoreduplication	0.01%
GO:0042023	DNA endoreduplication	0.01%
GO:0006275	regulation of DNA replication	0.26%
GO:0006278	RNA-dependent DNA replication	0.08%
GO:0032877	positive regulation of DNA endoreduplication	0.00%
GO:0006325	chromatin organization	1.54%
GO:1900477	negative regulation of G1/S transition of mitotic cell cycle by negative regulation of transcription from RNA polymerase II promoter	0.00%
GO:0000019	regulation of mitotic recombination	0.01%
GO:0010457	centriole-centriole cohesion	0.01%
GO:0090329	regulation of DNA-dependent DNA replication	0.07%
GO:0033044	regulation of chromosome organization	0.30%
GO:0007062	sister chromatid cohesion	0.07%
GO:0016568	chromatin modification	1.23%
GO:0030997	regulation of centriole-centriole cohesion	0.00%
GO:0071930	negative regulation of transcription involved in G1/S phase of mitotic cell cycle	0.02%
GO:0007004	telomere maintenance via telomerase	0.02%
GO:0070601	centromeric sister chromatid cohesion	0.02%
GO:0070602	regulation of centromeric sister chromatid cohesion	0.01%
GO:0032200	telomere organization	0.13%
GO:0032212	positive regulation of telomere maintenance via telomerase	0.00%
GO:0032206	positive regulation of telomere maintenance	0.01%
GO:0045740	positive regulation of DNA replication	0.10%
GO:0000723	telomere maintenance	0.13%
GO:0009207	purine ribonucleoside triphosphate catabolic process	2.66%
GO:1901657	glycosyl compound metabolic process	4.37%
GO:0006029	proteoglycan metabolic process	0.16%
GO:0070212	protein poly-ADP-ribosylation	0.00%
GO:0070213	protein auto-ADP-ribosylation	0.00%
GO:0015012	heparan sulfate proteoglycan biosynthetic process	0.03%
GO:0015015	heparan sulfate proteoglycan biosynthetic process, enzymatic modification	0.00%
GO:0009101	glycoprotein biosynthetic process	0.84%
GO:0030201	heparan sulfate proteoglycan metabolic process	0.05%
GO:0030204	chondroitin sulfate metabolic process	0.10%
GO:0010559	regulation of glycoprotein biosynthetic process	0.05%
GO:0010560	positive regulation of glycoprotein biosynthetic process	0.02%
GO:0060050	positive regulation of protein glycosylation	0.01%
GO:0050654	chondroitin sulfate proteoglycan metabolic process	0.10%
GO:0010909	positive regulation of heparan sulfate proteoglycan biosynthetic process	0.00%
GO:0010908	regulation of heparan sulfate proteoglycan biosynthetic process	0.00%
GO:0030166	proteoglycan biosynthetic process	0.07%
GO:0033578	protein glycosylation in Golgi	0.01%
GO:0090284	positive regulation of protein glycosylation in Golgi	0.00%
GO:0090283	regulation of protein glycosylation in Golgi	0.00%
GO:0051176	positive regulation of sulfur metabolic process	0.01%
GO:0038026	reelin-mediated signaling pathway	0.01%
GO:0007628	adult walking behavior	0.10%
GO:0030168	platelet activation	0.43%
GO:0007596	blood coagulation	0.96%
GO:0007599	hemostasis	0.97%
GO:0050817	coagulation	0.98%
GO:0006726	eye pigment biosynthetic process	0.01%
GO:0043474	pigment metabolic process involved in pigmentation	0.01%
GO:0043324	pigment metabolic process involved in developmental pigmentation	0.01%
GO:0042441	eye pigment metabolic process	0.01%
GO:0032793	positive regulation of CREB transcription factor activity	0.03%
GO:0051276	chromosome organization	1.96%
GO:0097061	dendritic spine organization	0.08%
GO:2000015	regulation of determination of dorsal identity	0.02%
GO:0060423	foregut regionalization	0.02%
GO:0060579	ventral spinal cord interneuron fate commitment	0.04%
GO:0060573	cell fate specification involved in pattern specification	0.04%
GO:0060581	cell fate commitment involved in pattern specification	0.04%
GO:0021521	ventral spinal cord interneuron specification	0.04%
GO:0021517	ventral spinal cord development	0.12%
GO:0021513	spinal cord dorsal/ventral patterning	0.05%
GO:0021514	ventral spinal cord interneuron differentiation	0.04%
GO:0021511	spinal cord patterning	0.05%
GO:0048262	determination of dorsal/ventral asymmetry	0.02%
GO:2000017	positive regulation of determination of dorsal identity	0.01%
GO:0048263	determination of dorsal identity	0.02%
GO:0021997	neural plate axis specification	0.01%
GO:0009799	specification of symmetry	0.27%
GO:0002051	osteoblast fate commitment	0.02%
GO:0009880	embryonic pattern specification	0.18%
GO:0048663	neuron fate commitment	0.16%
GO:0009855	determination of bilateral symmetry	0.27%
GO:0001708	cell fate specification	0.22%
GO:0009953	dorsal/ventral pattern formation	0.26%
GO:0070981	L-asparagine biosynthetic process	0.00%
GO:0009083	branched-chain amino acid catabolic process	0.03%
GO:0009082	branched-chain amino acid biosynthetic process	0.01%
GO:0009081	branched-chain amino acid metabolic process	0.04%
GO:0070982	L-asparagine metabolic process	0.00%
GO:0006529	asparagine biosynthetic process	0.01%
GO:0006528	asparagine metabolic process	0.02%
GO:0006574	valine catabolic process	0.00%
GO:0006435	threonyl-tRNA aminoacylation	0.02%
GO:0034421	post-translational protein acetylation	0.00%
GO:0035601	protein deacylation	0.24%
GO:0061008	hepaticobiliary system development	0.30%
GO:0046686	response to cadmium ion	0.11%
GO:0045445	myoblast differentiation	0.09%
GO:0048769	sarcomerogenesis	0.00%
GO:0045661	regulation of myoblast differentiation	0.04%
GO:0048747	muscle fiber development	0.37%
GO:0060718	chorionic trophoblast cell differentiation	0.01%
GO:0002842	positive regulation of T cell mediated immune response to tumor cell	0.00%
GO:0002424	T cell mediated immune response to tumor cell	0.00%
GO:0070236	negative regulation of activation-induced cell death of T cells	0.00%
GO:0002840	regulation of T cell mediated immune response to tumor cell	0.00%
GO:0002368	B cell cytokine production	0.00%
GO:0045671	negative regulation of osteoclast differentiation	0.05%
GO:2000974	negative regulation of pro-B cell differentiation	0.01%
GO:0001889	liver development	0.30%
GO:0002088	lens development in camera-type eye	0.20%
GO:0061197	fungiform papilla morphogenesis	0.02%
GO:0061198	fungiform papilla formation	0.02%
GO:0061196	fungiform papilla development	0.02%
GO:0002089	lens morphogenesis in camera-type eye	0.08%
GO:0021819	layer formation in cerebral cortex	0.02%
GO:0022029	telencephalon cell migration	0.12%
GO:0021541	ammon gyrus development	0.00%
GO:0021543	pallium development	0.33%
GO:0021987	cerebral cortex development	0.23%
GO:0021885	forebrain cell migration	0.13%
GO:0021766	hippocampus development	0.16%
GO:0021795	cerebral cortex cell migration	0.10%
GO:0021799	cerebral cortex radially oriented cell migration	0.05%
GO:0021801	cerebral cortex radial glia guided migration	0.04%
GO:0007258	JUN phosphorylation	0.01%
GO:0032011	ARF protein signal transduction	0.25%
GO:0032484	Ral protein signal transduction	0.03%
GO:0035585	calcium-mediated signaling using extracellular calcium source	0.00%
GO:0006022	aminoglycan metabolic process	0.33%
GO:0009100	glycoprotein metabolic process	0.95%
GO:0030203	glycosaminoglycan metabolic process	0.29%
GO:0046434	organophosphate catabolic process	2.98%
GO:1901136	carbohydrate derivative catabolic process	2.99%
GO:1901565	organonitrogen compound catabolic process	3.44%
GO:1901658	glycosyl compound catabolic process	2.72%
GO:0015828	tyrosine transport	0.00%
GO:0051236	establishment of RNA localization	0.23%
GO:0050658	RNA transport	0.23%
GO:0050657	nucleic acid transport	0.23%
GO:0015801	aromatic amino acid transport	0.01%
GO:0006407	rRNA export from nucleus	0.00%
GO:0007440	foregut morphogenesis	0.06%
GO:0042733	embryonic digit morphogenesis	0.23%
GO:0036023	embryonic skeletal limb joint morphogenesis	0.01%
GO:0036022	limb joint morphogenesis	0.01%
GO:0051668	localization within membrane	0.07%
GO:0010507	negative regulation of autophagy	0.03%
GO:0042787	protein ubiquitination involved in ubiquitin-dependent protein catabolic process	0.12%
GO:0002084	protein depalmitoylation	0.00%
GO:0006403	RNA localization	0.25%
GO:0009141	nucleoside triphosphate metabolic process	4.02%
GO:1900273	positive regulation of long-term synaptic potentiation	0.00%
GO:1900271	regulation of long-term synaptic potentiation	0.01%
GO:0048386	positive regulation of retinoic acid receptor signaling pathway	0.01%
GO:0006941	striated muscle contraction	0.27%
GO:0060083	smooth muscle contraction involved in micturition	0.01%
GO:0050790	regulation of catalytic activity	4.18%
GO:0010941	regulation of cell death	3.43%
GO:0009116	nucleoside metabolic process	4.35%
GO:0046128	purine ribonucleoside metabolic process	4.12%
GO:0009119	ribonucleoside metabolic process	4.21%
GO:0042278	purine nucleoside metabolic process	4.12%
GO:0031034	myosin filament assembly	0.01%
GO:0071688	striated muscle myosin thick filament assembly	0.00%
GO:0030241	skeletal muscle myosin thick filament assembly	0.00%
GO:0043276	anoikis	0.03%
GO:0009144	purine nucleoside triphosphate metabolic process	3.96%
GO:0009199	ribonucleoside triphosphate metabolic process	3.97%
GO:0009205	purine ribonucleoside triphosphate metabolic process	3.95%
GO:0046034	ATP metabolic process	1.77%
GO:0070970	interleukin-2 secretion	0.01%
GO:0003158	endothelium development	0.19%
GO:0007492	endoderm development	0.14%
GO:0031069	hair follicle morphogenesis	0.07%
GO:0006839	mitochondrial transport	0.32%
GO:0032066	nucleolus to nucleoplasm transport	0.00%
GO:0071404	cellular response to low-density lipoprotein particle stimulus	0.02%
GO:0071402	cellular response to lipoprotein particle stimulus	0.02%
GO:0072523	purine-containing compound catabolic process	2.79%
GO:0061003	positive regulation of dendritic spine morphogenesis	0.02%
GO:0010718	positive regulation of epithelial to mesenchymal transition	0.07%
GO:0007403	glial cell fate determination	0.01%
GO:0060424	lung field specification	0.02%
GO:0060979	vasculogenesis involved in coronary vascular morphogenesis	0.00%
GO:0060440	trachea formation	0.02%
GO:0090084	negative regulation of inclusion body assembly	0.00%
GO:0060948	cardiac vascular smooth muscle cell development	0.01%
GO:0060492	lung induction	0.02%
GO:0060982	coronary artery morphogenesis	0.01%
GO:0061311	cell surface receptor signaling pathway involved in heart development	0.17%
GO:0031271	lateral pseudopodium assembly	0.00%
GO:0061324	canonical Wnt receptor signaling pathway involved in positive regulation of cardiac outflow tract cell proliferation	0.01%
GO:0035050	embryonic heart tube development	0.19%
GO:0061001	regulation of dendritic spine morphogenesis	0.05%
GO:0035051	cardiocyte differentiation	0.27%
GO:0060998	regulation of dendritic spine development	0.08%
GO:0031275	regulation of lateral pseudopodium assembly	0.00%
GO:0060997	dendritic spine morphogenesis	0.08%
GO:0060999	positive regulation of dendritic spine development	0.04%
GO:0061325	cell proliferation involved in outflow tract morphogenesis	0.02%
GO:2000136	regulation of cell proliferation involved in heart morphogenesis	0.04%
GO:0061047	positive regulation of branching involved in lung morphogenesis	0.01%
GO:2000826	regulation of heart morphogenesis	0.05%
GO:1900045	negative regulation of protein K63-linked ubiquitination	0.00%
GO:1900044	regulation of protein K63-linked ubiquitination	0.00%
GO:0009997	negative regulation of cardioblast cell fate specification	0.00%
GO:0010002	cardioblast differentiation	0.04%
GO:0032459	regulation of protein oligomerization	0.03%
GO:0014009	glial cell proliferation	0.08%
GO:0014014	negative regulation of gliogenesis	0.09%
GO:0046533	negative regulation of photoreceptor cell differentiation	0.01%
GO:0032462	regulation of protein homooligomerization	0.02%
GO:0032461	positive regulation of protein oligomerization	0.02%
GO:0032464	positive regulation of protein homooligomerization	0.01%
GO:0042686	regulation of cardioblast cell fate specification	0.00%
GO:0042685	cardioblast cell fate specification	0.00%
GO:0042684	cardioblast cell fate commitment	0.00%
GO:2000027	regulation of organ morphogenesis	0.56%
GO:0031057	negative regulation of histone modification	0.08%
GO:0003266	regulation of secondary heart field cardioblast proliferation	0.03%
GO:0003264	regulation of cardioblast proliferation	0.03%
GO:2000043	regulation of cardiac cell fate specification	0.01%
GO:0003273	cell migration involved in endocardial cushion formation	0.01%
GO:2000044	negative regulation of cardiac cell fate specification	0.00%
GO:0003270	Notch signaling pathway involved in regulation of secondary heart field cardioblast proliferation	0.00%
GO:0060688	regulation of morphogenesis of a branching structure	0.18%
GO:0046620	regulation of organ growth	0.22%
GO:1901963	regulation of cell proliferation involved in outflow tract morphogenesis	0.01%
GO:0003192	mitral valve formation	0.00%
GO:0003213	cardiac right atrium morphogenesis	0.01%
GO:0003219	cardiac right ventricle formation	0.01%
GO:0003241	growth involved in heart morphogenesis	0.01%
GO:0003136	negative regulation of heart induction by canonical Wnt receptor signaling pathway	0.00%
GO:1901315	negative regulation of histone H2A K63-linked ubiquitination	0.00%
GO:1901314	regulation of histone H2A K63-linked ubiquitination	0.00%
GO:0044334	canonical Wnt receptor signaling pathway involved in positive regulation of epithelial to mesenchymal transition	0.00%
GO:0033183	negative regulation of histone ubiquitination	0.00%
GO:0033182	regulation of histone ubiquitination	0.01%
GO:1901320	negative regulation of heart induction	0.00%
GO:0003169	coronary vein morphogenesis	0.01%
GO:0003162	atrioventricular node development	0.01%
GO:0060916	mesenchymal cell proliferation involved in lung development	0.02%
GO:0048713	regulation of oligodendrocyte differentiation	0.10%
GO:0045686	negative regulation of glial cell differentiation	0.07%
GO:0048715	negative regulation of oligodendrocyte differentiation	0.04%
GO:0021785	branchiomotor neuron axon guidance	0.00%
GO:2001027	negative regulation of endothelial cell chemotaxis	0.00%
GO:0033234	negative regulation of protein sumoylation	0.01%
GO:0006302	double-strand break repair	0.30%
GO:0046130	purine ribonucleoside catabolic process	2.68%
GO:0042981	regulation of apoptotic process	3.28%
GO:0033058	directional locomotion	0.01%
GO:0043056	forward locomotion	0.00%
GO:0097114	N-methyl-D-aspartate receptor clustering	0.01%
GO:0061098	positive regulation of protein tyrosine kinase activity	0.04%
GO:2000969	positive regulation of alpha-amino-3-hydroxy-5-methyl-4-isoxazole propionate selective glutamate receptor activity	0.01%
GO:1901292	nucleoside phosphate catabolic process	2.86%
GO:0009125	nucleoside monophosphate catabolic process	0.01%
GO:0009126	purine nucleoside monophosphate metabolic process	0.13%
GO:0009128	purine nucleoside monophosphate catabolic process	0.01%
GO:0009161	ribonucleoside monophosphate metabolic process	0.18%
GO:0009158	ribonucleoside monophosphate catabolic process	0.01%
GO:0009169	purine ribonucleoside monophosphate catabolic process	0.01%
GO:0009167	purine ribonucleoside monophosphate metabolic process	0.13%
GO:0009143	nucleoside triphosphate catabolic process	2.67%
GO:0009166	nucleotide catabolic process	2.85%
GO:0009261	ribonucleotide catabolic process	2.70%
GO:0006195	purine nucleotide catabolic process	2.78%
GO:0009154	purine ribonucleotide catabolic process	2.70%
GO:0009164	nucleoside catabolic process	2.72%
GO:0006152	purine nucleoside catabolic process	2.68%
GO:0042454	ribonucleoside catabolic process	2.70%
GO:0009146	purine nucleoside triphosphate catabolic process	2.67%
GO:0009203	ribonucleoside triphosphate catabolic process	2.66%
GO:0006200	ATP catabolic process	0.53%
